# Supplementary material for: Root xylem plasticity to improve water use and yield in water-stressed soybean
Source: J Exp Bot. 2017 Jan 7;68(8):2027–36. doi: 10.1093/jxb/erw472 (PMC5428998; doi:10.1093/jxb/erw472)
Supplement: Supplementary_Table_S1 [file erw472_suppl_Supplementary_Table_S1.xlsx]

## Sheet: Sheet1
Table S1. Global root architectural traits of 41 NAM panel lines used in this study
Genotype	Designation in this study	Total root length (L;cm)	Number of Crossings (C)	Root Volume (RV;cm^3)	Number of Forks (F)	Number of Tips (T)	Primary Taproot Length (TL; cm)	Projected Area (PA; cm^2)	Surface Area (SA; cm^2)
4J105-3-4	Geno 1	1001.23	567.5	1.39825	3003.5	1463.25	29.6	131.912	41.989
5M20-2-5-2	Geno 2	1160.18	783.4	1.3552	3596	1720.4	37.5	138.391	44.0511
CL0J095-4-6	Geno 3	1152.76	688.4	1.2704	3303.8	1745.2	37.46	135.045	42.9862
CL0J173-6-8	Geno 4	1126.43	698.333	1.19467	2952	1436.67	39.1333	129.799	41.3164
HS6-3976	Geno 5	934.383	490.8	1.435	2765.2	1524.2	35	128.767	40.9879
IA 3023	Geno 6	1063.82	642	1.6246	3338.2	2671.2	33.4	147.228	46.864
LD00-3309	Geno 7	826.667	381	1.3202	2333.8	2985.8	32.92	113.304	36.0659
LD01-5907	Geno 8	575.79	267.4	1.1702	1571.2	997.8	33.54	91.8395	29.2334
LD02-4485	Geno 9	789.314	407	1.3272	2139.2	1216.4	37.24	114.702	36.5109
LD02-9050	Geno 10	843.976	487	1.256	2507.2	1568	38.72	114.446	36.4294
LG00-3372	Geno 11	1210.88	712.2	1.5366	3452.8	1623	33.46	152.43	48.5201
LG03-2979	Geno 12	1129.47	725.4	1.4012	3171.6	1687.6	36.425	140.594	44.7524
LG03-3191	Geno 13	1052.52	559.8	1.583	2776.8	1261.8	35.48	143.46	45.6648
LG04-4717	Geno 14	914.576	497.2	1.1718	2324.6	1181.6	33.35	115.272	36.6923
LG04-6000	Geno 15	916.382	448	1.6022	2531.4	1514.2	35.4	133.834	42.6006
LG05-4292	Geno 16	982.413	620.2	1.28	2903	1248.6	34.28	123.546	39.3259
LG05-4317	Geno 17	1087.62	596.6	1.284	2530	1373.4	32.56	131.71	41.9247
LG05-4464	Geno 18	1058.28	591.2	1.4494	2799.2	1537.2	38.2	138.299	44.0219
LG05-4832	Geno 19	930.487	525	1.1844	2629	1558.2	32	116.259	37.0064
LG90-2550	Geno 20	1059.74	615.4	1.329	2853	1780.6	36.28	132.102	42.0493
LG92-1255	Geno 21	915.902	568.2	1.2784	2766.8	1132.8	36.14	119.736	38.1132
LG94-1128	Geno 22	806.445	449.8	1.0012	1996	1307.2	28.25	98.4577	31.34
LG94-1906	Geno 23	839.313	393.6	1.3778	2249.8	1495.4	33.78	118.328	37.6649
LG97-7012	Geno 24	1000.87	614	1.2504	2561.8	1334.8	34.6333	123.12	39.1904
LG98-1605	Geno 25	679.894	333.8	0.9698	1672.4	1374.8	38.3	89.9375	28.628
Magellan	Geno 26	1180.32	666.4	1.4652	3028.4	1432.6	36.88	146.693	46.6938
Maverick	Geno 27	987.242	628.25	1.0765	2897.75	1717.5	36.15	114.517	36.452
NE3001	Geno 28	876.617	429.6	1.3814	2168.6	1286.8	34.42	122.879	39.1137
PI 398881	Geno 29	696.719	340.2	1.2588	2117.2	1245	36.52	103.55	32.961
PI 404188A	Geno 30	851.901	398.8	1.4764	2286.6	1238	37.58	124.37	39.5882
PI 427136	Geno 31	1205.02	714	1.612	3553.6	1777	38.96	154.981	49.3319
PI 437169B	Geno 32	763.451	406.6	1.282	2113	1313.8	36.96	108.418	34.5106
PI 507681B	Geno 33	883.879	441.6	1.445	2480.2	1673.4	37.36	125.254	39.8696
PI 518751	Geno 34	1177.31	751.4	1.477	3601	2109.6	35.525	146.695	46.6943
PI 561370	Geno 35	748.704	501.2	1.1128	2300.2	812	36.35	100.757	32.072
PI 574486	Geno 36	536.425	241	0.71625	1142.25	903.25	32.5667	69.2429	22.0407
Prohio	Geno 37	743.728	451.2	1.1122	2299.4	1033.8	33.45	101.391	32.2737
S06-13640	Geno 38	1153.29	760.6	1.6302	3703.8	1621.6	35.6	152.995	48.6999
Skylla	Geno 39	1183.48	712.25	1.4315	3007.5	1257.5	37.4	145.013	46.1592
TN05-3027	Geno 40	876.829	555	0.874	2359.4	1305.8	35.6	97.1062	30.9099
U03-100612	Geno 41	898.592	482.2	1.1514	2139.6	1163.2	38.275	113.305	36.066
