# Supplementary material for: Root xylem plasticity to improve water use and yield in water-stressed soybean
Source: J Exp Bot. 2017 Jan 7;68(8):2027–36. doi: 10.1093/jxb/erw472 (PMC5428998; doi:10.1093/jxb/erw472)
Supplement: Supplementary_Table_S2 [file erw472_suppl_Supplementary_Table_S2.xlsx]

## Sheet: Sheet1
Table S2. Total monthly precipitation, irrigation and average maximun daily temperature for field studies conducted (FT 1, 2 and 3)
Field Trial 1(FT1)- 2012
Months	Total monthly precipitation (in.)	Irrigation (in.)	Average maximum daily temperature (°F)
May	1	2	81.5742
June	1.55	2	88.0452
July	0.69	2	98.0355
August	1.94	2	91.0645
Field Trial 2(FT2)- 2013- Columbia, Mo
May	10.44	-	73.7677
June	1.85	-	83.2161
July	1.62	-	86.529
August	1.76	-	86.8645
Field Trial 3(FT3)- 2013- Delta Center, Mo
May	6.04	2	78.3194
June	3.65	2	87.6968
July	2.56	2	86.7806
August	6.72	2	85.9581
